# Supplementary material for: Role of Two G-Protein α Subunits in Vegetative Growth, Cell Wall Integrity, and Virulence of the Entomopathogenic Fungus Metarhizium robertsii
Source: J Fungi (Basel). 2022 Jan 28;8(2):132. doi: 10.3390/jof8020132 (PMC8877820; doi:10.3390/jof8020132)
Supplement: Supplementary file 1 [file jof-08-00132-s001.zip › Supplymentary Material for Table S1-S2.xlsx]

## Sheet: Table S1
Table S1 Primers of deletion, complementation and Construction of GFP fusion vector
Gene	Primer Name	Sequence(5’-3’)	Note
Gene deletion
MrGpa2	MrGpa2-5F	CGGGATCCAGACGACGACCGAAAACG	PCR idenification of deletion transformants
	MrGpa2-5R	TCCCCCGGGGACCACGGGGGAATAGAG
	MrGpa2-3F	GCTCTAGAAAAGAGAACGAGCGGAG
	MrGpa2-3R	GCTCTAGATGGGGATTGAAGA
	MrGpa2-F	TAAGAACAATGGCGAGGCAG
	MrGpa2-R	CCGTGGTAGTCGGTAAATCC
	cpMrGpa2-F	GGCCAAGCTTCGCACTAGTTGGTCATCATCAGTTGTCCAAT	PCR idenification of complemencation transformants
	cpMrGpa2-R	CGCGGTGGCGGCCGCTCTAGGCTACTTTTTC
MrGpa4	MrGpa4-5F	CGGGATCCGCGGGTTTGACTTTGTA	PCR idenification of deletion transformants
	MrGpa4-5R	CGGGATCCGTGCCCTCTGGTT
	MrGpa4-3F	GGACTAGTGAAGTGCTGGAGAGGTG
	MrGpa4-3R	GGACTAGTATGAGTTTTGGCGTGAT
	MrGpa4-F	CCTGCTGCTGGGTAAGTTTT
	MrGpa4-R	CTGCACCGAGTCCATTGTGA
	cpMrGpa4-F	AAGCTTCGCACTAGTTCTAGACAGGATTCGTCTGGTGAGTCG	PCR idenification of complemencation transformants
	cpMrGpa4-R	CGCGGTGGCGGCCGCTCTAGATTGGTCGATGAGTTTTGGCG
MrGpa2,4	MrGpa2,4-5F	CTTGATATCGAATTCCTGCAGGCGGGTTTGACTTTGTAGAATTATC	PCR idenification of deletion transformants
	MrGpa2,4-5R	AGGCCCCCTGTCGAGCTGCAGGTGCCCTCTGGTTTTGAGCTAT
	MrGpa2,4-3F	AAGCTTCGCACTAGTTCTAGAGAAGTGCTGGAGAGGTGCGA
	MrGpa2,4-3R	CGCGGTGGCGGCCGCTCTAGAATGAGTTTTGGCGTGATCCTCC
bar	bar-F	ATTTTGGTTTAGTCGTCCAGGCG	Genomic PCR analysis
	bar-R	AGCTGCCAGAAACCCACGTCATG
ben	ben-F	GCACCAAAAATCAACAAATCTCC	Genomic PCR analysis
	ben-R	CATACCCTCACCAGTGTACCAAT
gfp	gfp-F	ACGGACGCAGAGAGAAGGG	Genomic PCR analysis
	gfp-R	TGGTGGGGAGAGCAGGAAA
gpd	gpd-F	GACTGCCCGCATTGAGAAG	Genomic PCR and RT-PCR analysis
	gpd-R	AGATGGAGGAGTTGGTGTTG

## Sheet: Table S2
TableS2 Gene expression analysis
Gene	Accession number	Annotation	Sequence(5’-3’)
Involved in growth
ssk2	MAA-04290	Map kinase	GGTGTTGCTGTTGGTGTTGG /ATTGGACGGAGTTCTGGCTG
pbs2	MAA-00856	Map kinase	GTGCCGCAGACAAGCCCAA /CGCTCTCCCCAACAATCCC
hog1	MAA-05126	Stress-activated MAP kinase	TCACCGAACTCCTTGGAACAGAC /CCGAGTGGACATATTTCAAGCCT
stuA	MAA-02988	APSES transcription factor	CTGTCACTTCCAACAACCTCACC /CGATGTCAAGCCATTTGCGTACT
AC	MAA-07239	Adenylate cyclase	CCCAGTATCCCACCCAAAGAT /AAGATGATGGCGATGATGAGG
slt2	MAA_03181	Serine/threonine-protein kinase domain protein	TGCGAGAGATTAAATTGCTGC /ATAAAAGATTGGAAATGGGCG
Involved in virulence
mcl1	MAA-03775	Collagen-like protein	CTCCAAGCCAACTCGC/ GAGGAAGAGCATAGCCAC
pacC	MAA-02162	PH regulatory protein	GTTAGTGAAACCACCAGA/ TTGACGAAATCCTTGC
msn2	MAA-08819	Zinc finger domain-containing protein	TGCCACAGACAGCTCAACA/ CCAAATTCCGATTCCAACAT
dtxs1	MAA-08701	Destruxin synthetase	GGACCAAGGTTCTGACA/ TGCGGCAAATCTATCTC
snf1	MAA-00492	Sucrose-nonfermenting protein kinase	ACGAGTACGACGGCACA/ TCCCACCGCACTTTGA
atm1	MAA-01212	Acid trehalose	TGGGATGACGACAACTGGC/ CAATGGTGGCAAAGGACTGA
